# Supplementary material for: LED omics in Rocket Salad (Diplotaxis tenuifolia): Comparative Analysis in Different Light-Emitting Diode (LED) Spectrum and Energy Consumption
Source: Plants (Basel). 2023 Mar 7;12(6):1203. doi: 10.3390/plants12061203 (PMC10059670; doi:10.3390/plants12061203)
Supplement: Supplementary file 1 [file plants-12-01203-s001.zip]

Archive with 1 entries (1 files):
- plants-2221840-supplementary.pdf
